# Supplementary material for: Gut Microbiota as Emerging Players in the Development of Alcohol-Related Liver Disease
Source: Biomedicines. 2024 Dec 31;13(1):74. doi: 10.3390/biomedicines13010074 (PMC11761646; doi:10.3390/biomedicines13010074)
Supplement: Supplementary file 1 [file biomedicines-13-00074-s001.zip]

Archive with 1 entries (1 files):
- biomedicines-3387047-supplementary.pdf
